# Supplementary material for: The Influence of Filler Size and Crosslinking Degree of Polymers on Mullins Effect in Filled NR/BR Composites
Source: Polymers (Basel). 2021 Jul 12;13(14):2284. doi: 10.3390/polym13142284 (PMC8309370; doi:10.3390/polym13142284)
Supplement: Supplementary file 1 [file polymers-13-02284-s001.zip]

Archive with 1 entries (1 files):
- polymers-1291455-supplementary.pdf
